# Supplementary material for: Electroencephalographic features of discontinuous activity in anesthetized infants and children
Source: PLoS One. 2019 Oct 3;14(10):e0223324. doi: 10.1371/journal.pone.0223324 (PMC6776336; doi:10.1371/journal.pone.0223324)
Supplement: S1 File — Data used to generate the figures presented in this paper are openly available by downloading the accompanying Excel file. (XLSX) [file pone.0223324.s001.xlsx]

## Sheet: Figure 1
FIGURE 1
Age.months	Sevoflurane.endtidal.%	Propofol.mgkg	Discontinuity.seconds
0.525624	0.7	0	0
1.35	1.8	1.75	68
2.04	4.3	0	565
2.6	2.6	0	23
2.6	2.1	0	11
2.79	3.7	0	194
2.83	2.6	0	217
2.89	2.8	1.59	138
2.89	3.6	0	801
3.02	2.6	0	373
3.52	3.8	0	30
3.58	2.35	0	46
3.81	3.2	0	77
4.04074	2.1	0	0
4.8	2.2	1.59	138
4.96	2.4	0	56
5.02628	3.4	0	0
5.26	3.7	2.37	742
5.35	2.9	0	58
5.49	3.5	2.44	139
5.78187	2.3	0	0
5.95	2.5	2.44	192
6.01183	2.4	0	0
6.04	3.6	0	485
6.04468	3.6	0	0
6.04468	3.1	0	0
6.07753	3.2	1.11	0
6.14	2.4	2.21	21
6.14323	2.7	0	0
6.18	3.5	0.65	76
6.21	3.45	2	21
6.27464	4.9	0	0
6.5046	2.6	0	0
6.54	2.65	0	15
6.54	2.7	0	344
6.77	3.8	1.97	611
6.9	2.85	2.11	20
7	3.25	0	36
7.72011	2	0	0
7.95	2.8	1.25	430
8.34	3.3	0	264
9.26	2.8	3.21	842
9.4	2.7	0	2
9.55979	2.1	2.34	0
9.65834	2.5	0	0
10.1511	2.7	0	0
10.48	3	2.2	161
11.14	2.6	0	232
11.2352	2.3	1.2	0
11.5309	2.5	0	0
11.76	2.5	1.67	120
11.7937	2.7	0.88	0
13.272	3.7	0	0
14.3561	5.1	1.36	0
16.4586	3.7	0	0
16.6557	3.1	0	0
17.48	2.5	3.8	86
18.3311	2.1	0	0
19.1853	2.4	0	0
19.4152	3.25	0	0
19.7766	2.9	0	0
20.2365	2.5	0	0
30.5191	2.9	2.29	0
37.4179	3.5	1.22	0
39.4875	2.7	1.2	0

## Sheet: Figure 2
FIGURE 2A
Propofol.mgkg
Discontinuity (red circle)	No discontinuity (blue circle)
1.59	0
2.37	0
2.44	0
2.44	0
0	0
2.21	0
0.65	1.11
0	0
1.97	0
2.11	0
1.25	0
3.21	0
2.2	0
1.67	0.88
3.8	0
FIGURE 2B
SpectralEdge95.Hz
Control (blue)	Discontinuity (red)
17.7969	13.8281
20.3281	19.6406
25.2344	24.1875
16.0156	31.2031
0.140625	3.17188
5.3125	18.9219
24.125	7.04688
0.109375	0.671875
14.1562	0.4375
6.10938	2.32812

## Sheet: Figure 4
FIGURE 4B
SpectralEdge95.Hz
-5min	-1min
10.625	2.75
21.125	4.6875
13.1875	4.375
5.875	6.875
12.5	2
2.5	1.5625
5.1875	3.8125
13.75	10.125
21.0625	3.1875
22.1875	3.375
23.4375	24.25
24.5	12.4375
15.9375	11.8125
7	4.25

## Sheet: Figure 5
FIGURE 5B
	RMS.uV2
Age.months	Discontinuity (pink circle)	PostDiscontinuity (black circle)
1.35	3.72281	16.7874
2.04	7.06504	34.768
2.6	5.30719	53.2591
2.79	5.80784	28.7067
2.83	8.1078	20.9835
2.89	11.2116	45.951
2.89	6.04982	53.8635
3.02	4.37521	39.1682
3.52	13.8205	57.576
3.58	3.51195	29.2057
3.81	12.1234	53.1218
4.8	12.4483	84.3964
5.26	4.22572	67.4976
5.49	8.51649	39.7796
5.95	11.6248	65.9814
6.04	6.50287	47.1165
6.18	9.31048	81.6748
6.54	9.94173	60.2128
6.77	3.929	151.097
6.9	7.83337	68.9971
7	23.4948	58.3088
7.95	8.43724	66.8622
8.34	11.8166	108.204
9.26	10.2017	104.396
9.4	7.3783	70.6136
10.48	5.10378	127.078
11.14	11.2851	111.539
11.76	12.0586	62.6234
17.48	9.69266	125.982

## Sheet: Figure 6
FIGURE 6B
	SpectralEdge95.Hz
Age.months	Discontinuity.Hz (pink circle)	PostDiscontinuity.Hz (blue circle)
1.35	0.5	0.5
2.04	0.5	1.30357
2.6	0.5	2.5
2.79	0.5	1.16667
2.83	0.5	0.615385
2.89	0.5	1.25
2.89	0.5	10.3333
3.02	0.5	3.80769
3.52	0.5	2.5
3.58	0.5	1.83333
3.81	0.5	7.1875
4.8	0.5	12
5.26	0.5	11
5.49	0.5	9.5
5.95	0.5	15.25
6.04	0.5	8.625
6.18	0.5	13.75
6.54	0.5	5
6.77	0.5	26.5
6.9	0.5	16.5
7	0.5	17.5833
7.95	0.5	24.6667
8.34	0.5	24.75
9.26	0.5	23.0625
9.4	0.5	16.4286
10.48	0.5	29
11.14	0.5	34
11.76	0.5	28
17.48	0.5	34.75
FIGURE 6C
	Power.dB
Age.months	Slow	Delta	Alpha
1.35	16.9843	11.4975	-0.429286
2.04	23.9324	17.5024	5.6393
2.6	28.7083	20.2999	8.60156
2.79	21.495	15.8253	3.01692
2.83	19.1294	14.3873	0.315867
2.89	28.3165	19.329	7.39344
2.89	25.5015	21.9052	11.2076
3.02	23.0865	18.4245	8.42847
3.52	31.6409	23.6761	8.90563
3.58	21.355	16.1815	5.72483
3.81	26.9865	23.0193	8.69178
4.8	30.7501	24.5627	10.6258
5.26	28.1994	22.7048	7.66739
5.49	23.299	18.8586	10.2625
5.95	31.0852	24.5933	10.4116
6.04	26.4078	20.2509	10.0123
6.18	34.2216	25.541	8.83636
6.54	28.4021	21.1816	8.03188
6.77	37.5906	29.0426	15.3909
6.9	31.6745	24.4243	13.8061
7	30.6902	21.4321	12.7955
7.95	26.0262	24.7641	16.1809
8.34	34.0724	25.6786	11.8679
9.26	33.4271	27.1137	13.4525
9.4	29.7601	24.3421	8.61292
10.48	37.0277	25.9189	14.0423
11.14	34.756	26.6121	13.7559
11.76	26.5623	23.6599	14.9644
17.48	33.976	26.4831	17.4936

## Sheet: Figure 7
FIGURE 7B
	PowerDifference.dB
Frequency.Hz	0-3 months	>3 months
0.5	-2.27015	5.50231
1	-1.23287	5.46929
1.5	-1.10525	5.44807
2	0.536913	4.09254
2.5	3.75411	4.66487
3	5.25436	5.54415
3.5	6.03253	6.05758
4	6.29642	6.80153
4.5	6.80189	6.44616
5	7.36688	6.45665
5.5	7.14265	5.969
6	7.13453	5.71871
6.5	7.2738	5.0536
7	7.37912	4.0477
7.5	7.38957	3.57251
8	7.47705	2.5348
8.5	7.53582	1.94227
9	7.4656	1.19732
9.5	7.11205	0.799696
10	7.11538	0.477777
10.5	7.50726	0.57042
11	7.58094	0.708782
11.5	8.15236	0.996292
12	7.83683	1.28658
12.5	7.78432	1.56018
13	7.5892	1.62746
13.5	7.47968	1.90323
14	7.15869	1.66314
14.5	7.35648	1.28371
15	7.62639	1.5423
15.5	7.70221	1.175
16	8.0341	1.23861
16.5	8.02316	1.3766
17	7.86728	1.56106
17.5	7.88378	1.64623
18	7.43961	1.90865
18.5	7.25838	1.66191
19	7.19963	1.56387
19.5	7.08579	2.08264
20	7.12629	2.15683
20.5	6.98342	2.14978
21	6.91703	2.07546
21.5	6.57268	2.27685
22	6.49276	2.54167
22.5	6.43091	2.57757
23	6.50819	2.71736
23.5	6.60839	2.8958
24	6.41852	3.22463
24.5	5.64298	3.35044
25	5.68862	3.55598
25.5	5.57977	3.58434
26	5.28051	3.36696
26.5	5.62822	3.31506
27	5.59186	3.42154
27.5	5.37728	3.4797
28	4.94811	3.4903
28.5	5.08533	3.94274
29	5.37474	4.08159
29.5	5.2113	4.3432
30	5.42157	4.55783

## Sheet: Figure 8
FIGURE 8B
0-3 M			4-6M			7-9M			>9M
SpectralEdge95.Hz			SpectralEdge95.Hz			SpectralEdge95.Hz			SpectralEdge95.Hz
Early_0-1.5s	Late_1.5-3s		Early_0-1.5s	Late_1.5-3s		Early_0-1.5s	Late_1.5-3s		Early_0-1.5s	Late_1.5-3s
6.5	1		4	4.5		12.5	8.5		9.5	14.5
3.5	0.5		13.5	14.5		0.5	0.5		23	17
0.5	0.5		10	9		2	0.5		19	5.5
5.5	0.5		14	5		15.5	14.5		23.5	10
0.5	0.5		10.5	1.5		16	7		9	6
0.5	0.5		3.5	3.5		11	2.5		23	4
10.5	7		5.5	3		16	11.5		9	0.5
0.5	0.5		2	5.5		27.5	17		29	29.5
1.5	0.5		6.5	3		6	13		37.5	27
0.5	0.5		0.5	0.5		11.5	15.5		32.5	30
0.5	0.5		0.5	0.5		5.5	1		35	25
0.5	0.5		14	15.5		12	6.5		28.5	24.5
0.5	0.5		16	9		17	15		7.5	9
0.5	0.5		17	16		16	7		35.5	26
0.5	0.5		10	12.5		21	16		19.5	32.5
0.5	0.5		2	1.5		14.5	13		24.5	13.5
0.5	0.5		16	11.5		21.5	17.5		21	13
0.5	0.5		13	3.5		18.5	27		23.5	17.5
0.5	0.5		10.5	4		25.5	32		23	9
0.5	0.5		0.5	0.5		26.5	15.5		34.5	32
0.5	0.5		1.5	0.5		21	25.5		18.5	3
0.5	0.5		10	0.5		27.5	30.5		27.5	6
0.5	0.5		10.5	3		19	10.5		34.5	24.5
0.5	0.5		3	0.5		24.5	5.5
0.5	0.5		2.5	0.5		26.5	24.5
0.5	0.5		2.5	0.5		32	24.5
4	0.5		7.5	3.5		31	22.5
1	0.5		6	0.5		33.5	25.5
0.5	0.5		8.5	7		32.5	18
0.5	0.5		4	1.5		17	16
0.5	0.5		2.5	0.5		20.5	19
0.5	0.5		5	0.5		32.5	22.5
0.5	0.5		15	3		10.5	12.5
0.5	0.5		12	2		22	25.5
0.5	0.5		13.5	2.5		14.5	18.5
0.5	0.5		5	3		23.5	21.5
0.5	0.5		1	0.5		10.5	2
0.5	0.5					22	8.5
0.5	0.5
0.5	0.5
0.5	0.5
0.5	0.5
0.5	0.5
0.5	0.5
0.5	0.5
0.5	0.5
0.5	0.5
0.5	0.5
15.5	6
17.5	9
16.5	16
11	8
16.5	13.5
16	14
17.5	18.5
12.5	6
2	5.5
15.5	9.5
14.5	9.5
4.5	2.5
13.5	3
8	1.5
6	2.5
8	9
8.5	2
6.5	3.5
6	3
7.5	1
2	0.5
3	0.5
3	0.5
0.5	0.5
0.5	0.5
0.5	0.5
0.5	0.5
0.5	0.5
0.5	0.5
2.5	0.5
0.5	0.5
0.5	0.5
0.5	0.5
0.5	0.5
0.5	0.5
0.5	0.5
13.5	0.5
0.5	2
0.5	0.5
3	0.5
6	0.5
5.5	0.5
0.5	0.5
0.5	0.5
1.5	0.5
0.5	0.5
0.5	0.5
1.5	0.5
0.5	0.5
4	0.5
